# Supplementary material for: Diversification of Pseudomonas aeruginosa After Inhaled Tobramycin Therapy of Cystic Fibrosis Patients: Genotypic and Phenotypic Characteristics of Paired Pre- and Post-Treatment Isolates
Source: Microorganisms. 2025 Mar 24;13(4):730. doi: 10.3390/microorganisms13040730 (PMC12029236; doi:10.3390/microorganisms13040730)
Supplement: Supplementary file 1 [file microorganisms-13-00730-s001.zip]

Archive with 1 entries (1 files):
- microorganisms-3504765-supplementary.pdf
